# Supplementary material for: From dangerous branches to urban banyan: Facilitating aerial root growth of Ficus rubiginosa
Source: PLoS One. 2019 Dec 30;14(12):e0226845. doi: 10.1371/journal.pone.0226845 (PMC6936823; doi:10.1371/journal.pone.0226845)
Supplement: S1 Datasheet — (CSV) [file pone.0226845.s003.csv]

Tree	Block	Treatment	2017 Height_of_root_above_ground (cm)	Distance_to_trunk (cm)	Length_of_tube (cm)	2017 Height_of_top_of_root (cm)	2018 did root reach ground? (Y/N)	2018 If the root didn't reach the ground, how high above the ground is the tip? (cm)	change in root length (cm) 2017-2018	2019 did root reach ground (Y/N)	2019 max root diameter 10cm above ground (cm)
E	1	N	110	1090	NA	230	N	98	12	N
E	1	S	84	1180	174		Y	0	84	Y	3.6
E	1	P	107	1160	197	220	Y	0	107	Y	2.18
E	1	F	90	1178	150	217	Y	0	90	Y	2.55
E	2	N	170	1055	NA		N	168	2	N
E	2	S	117	1110	207		Y	0	117	Y	1.68
E	2	P	129	1090	219		Y	0	129	Y	2.2
E	2	F	178	1150	268		Y	0	178	Y	0.51
E	3	N	157	940	NA		N	151	6	N
E	3	S	80	1020	170	259	Y	0	80	Y	2.78
E	3	P	151	955	241		Y	0	151	Y	0.99
E	3	F	87	980	177	297	Y	0	87	Y	0.86
D	4	N	194	95	NA		N	204	-10	N
D	4	S	221	149	311		Y	0	221	Y	0.95
D	4	P	182	91	272		Y	0	182	Y	0.54
D	4	F	239	299	329		Y	0	239	N
C	5	N	202	77	NA		N	198.4	3.6	N
C	5	S	132	134	222	1070	Y	0	132	Y	0.66
C	5	P	187	110	277	833	Y	0	187	Y	0.61
C	5	F	310	184	400	1025	Y	0	310	N
A	6	N	100	101	NA	313	N	103	-3	N
A	6	S	99	101	189	318	Y	0	99	Y	0.57
A	6	P	73	194	163	339	Y	0	73	Y	0.99
A	6	F	82	150	172	304	Y	0	82	Y	0.32
A	7	N	185	230	NA	301	N	185	0	N
A	7	S	162	197	252	300	Y	0	162	Y	1.03
A	7	P	140	200	230	278	Y	0	140	Y	1.32
A	7	F	105	210	195	317	Y	0	105	Y	2.34
A	8	N	187	520	NA	722	N	197	-10	N
A	8	S	201	495	291	726	Y	0	201	Y	1.06
A	8	P	189	490	279	725	Y	0	189	Y	1.07
A	8	F	203	575	293	803	Y	0	203	Y	0.7
A	9	N	161	332	NA	631	N	149	12	N
A	9	S	198	380	288	630	Y	0	198	Y	1.01
A	9	P	197	342	287	616	N	7	190	N
A	9	F	214	400	304	635	N	220	-6	N
A	10	N	165	190	NA	457	N	172	-7	N
A	10	S	148	205	238	459	Y	0	148	Y	0.5
A	10	P	172	315	262	614	N	6.2	165.8	Y	1.16
A	10	F	145	285	235	598	N	4.2	140.8	Y	0.62
